# Supplementary material for: Sunshine Act expansion and the prescription of generic medications by advanced practice providers
Source: Health Aff Sch. 2026 Jan 10;4(1):qxag004. doi: 10.1093/haschl/qxag004 (PMC12822597; doi:10.1093/haschl/qxag004)
Supplement: qxag004_Supplementary_Data [file qxag004_supplementary_data.zip]

Archive with 7 entries (7 files):
- coi_disclosure - Nadeem.docx
- coi_disclosure DA.docx
- coi_disclosure JL.docx
- coi_disclosure_donovan.docx
- coi_disclosure_Health Affairs Scholar_Feemster.docx
- ICMJE disclosure Duan HA Scholar.docx
- Supplement SunshineAct_HealthAffairsScholar V4.docx
